# Supplementary material for: Fungi-sensitized individuals have unique profiles where Alt a 1 dominates promoting response to grass, ragweed and cat allergens
Source: Front Allergy. 2024 Aug 23;5:1438393. doi: 10.3389/falgy.2024.1438393 (PMC11388980; doi:10.3389/falgy.2024.1438393)
Supplement: Supplementary file 2 [file Table2.xlsx]

## Sheet: Sheet1
cluster	allergens	priority
0	['Alt a 6', 'Asp f 1', 'Asp f 3', 'Asp f 6', 'Cla h', 'Cla h 8', 'Mala s 11', 'Pen ch', 'Sac c', 'Aca m', 'Act d 1', 'Act d 10', 'Act d 2', 'Act d 5', 'Ail a', 'All c', 'All s', 'Aln g 4', 'Ana o', 'Ana o 2', 'Ana o 3', 'Ani s 1', 'Api g 2', 'Api g 6', 'Api m', 'Api m 1', 'Api m 10', 'Ara h 1', 'Ara h 15', 'Ara h 2', 'Ara h 3', 'Ara h 9', 'Art v 3', 'Ave s', 'Ber e', 'Ber e 1', 'Bet v 6', 'Bla g …	Cla h 8
1	['Asp f 4', 'Mala s 5', 'Aca s', 'Ach d', 'Ani s 3', 'Ara h 6', 'Arg r 1', 'Blo t 10', 'Blo t 5', 'Chi spp.', 'Der f 1', 'Der f 2', 'Der p 1', 'Der p 10', 'Der p 2', 'Der p 21', 'Der p 23', 'Der p 5', 'Der p 7', 'Gly d 2', 'Hom g', 'Lep d 2', 'Lit s', 'Loc m', 'Lol spp.', 'Mus m 1', 'Myt e', 'Ost e', 'Pan b', 'Pen m 1', 'Per a', 'Per a 7', 'Rud spp.', 'Ten m', 'Tyr p', 'Tyr p 2']	Der f 2
2	['Alt a 1', 'Amb a', 'Amb a 1', 'Cry j 1', 'Cyn d', 'Cyn d 1', 'Fel d 1', 'Lol p 1', 'Phl p 1', 'Phl p 2']	Fel d 1
3	['Mala s 6', 'Aln g 1', 'Ama r', 'Amb a 4', 'Api g 1', 'Ara h 8', 'Art v', 'Art v 1', 'Bet v 1', 'Bet v 2', 'Can f 1', 'Can f_Fd1', 'Can f_male urine', 'Cor a 1.0103', 'Cor a 1.0401', 'Cor a_pollen', 'Cuc m 2', 'Cup a 1', 'Dau c', 'Dau c 1', 'Fag s 1', 'Fel d 7', 'Fra a 1+3', 'Gly m 4', 'Hev b 8', 'Jug r_pollen', 'Mal d 1', 'Mer a 1', 'Pas n', 'Phl p 12', 'Phl p 5.0101', 'Pho d 2', 'Phr c', 'Pop …	Bet v 1
